# Supplementary material for: Fibrocytes boost tumor-supportive phenotypic switches in the lung cancer niche via the endothelin system
Source: Nat Commun. 2022 Oct 14;13:6078. doi: 10.1038/s41467-022-33458-8 (PMC9568595; doi:10.1038/s41467-022-33458-8)
Supplement: Supplementary file 3 — Supplementary Data 1 [file 41467_2022_33458_MOESM3_ESM.xlsx]

## Sheet: top 250 genes of each cluster
Gene rank	Cluster 1 - neutrophils_1	Cluster 2 - neutrophils_2	Cluster 3 - monocytes	Cluster 4 - common lymphpid progenitors_1	Cluster 5 - B cell progenitors_1	Cluster 6 - B cell progenitors_2	Cluster 7 - common lymphoid progenitors_2	Cluster 8 - granulocyte monocyte progenitor_1	Cluster 9 - granulocyte monocyte progenitor_2	Cluster 10 - common myeloid progenitor	Cluster 11 - early neutrophils	Cluster 12- B cells	Cluster 13- monocytes_2	Cluster 14- T cells	Cluster 15- pre B cells	Cluster 16- plasmacytoid DCs/ fibrocytes	Cluster 17- macrophages
1	Ltf	Retnlg	Ctss	Ube2c	Ube2c	Ube2c	Hmgn2	Hmgn2	Rrm2	Rrm2	Hmgn2	Cd79a	Hsp90ab1	Ms4a4b	Vpreb3	Bst2	Ms4a2
2	Camp	Mmp8	Ccr2	Hmgb2	Hmgn2	H2ax	Birc5	Chil3	Fcnb	Pclaf	Hmgb2	Cd79b	Rps2	AW112010	Hmgb1	Irf8	Gata2
3	Ngp	S100a11	Ms4a6c	Cdk1	H2ax	Hmgb2	Chil3	Fcnb	Hmgn2	Hmgn2	Cenpa	Igkc	Ran	H2-K1	Stmn1	Tcf4	Fcer1a
4	Ifitm6	Mmp9	Psap	Tuba1c	Chil3	Hmgn2	Mki67	Camp	Ms4a3	Asf1b	Chil3	Ebf1	Hint1	Shisa5	H2az2	Siglech	Mcpt8
5	Anxa1	Slpi	S100a4	Hmgn2	Top2a	Chil3	Hmgb2	Ngp	Pclaf	Chil3	Cdkn3	Ighm	Rpl32	Gimap3	Ebf1	Ctsb	Cd200r3
6	Lcn2	S100a6	Wfdc17	Chil3	Cdca8	Cdk1	Ube2c	Ms4a3	Tfdp1	Stmn1	Ccnb2	Jund	Rps26	Nkg7	Tubb5	Rnase6	Cd63
7	Wfdc21	Grina	Cst3	H2ax	Cdk1	Ube2s	Pclaf	Tfdp1	Chil3	Top2a	Camp	Ly6d	Anp32b	Trbc2	Tcf3	Ctsl	Cpa3
8	S100a8	Prr13	Ifitm3	Top2a	Hmgb2	Top2a	H2ax	Orm1	Gatm	H2az1	Ngp	Cd74	Rplp0	Lck	Anp32e	Cd7	Prss34
9	S100a9	C5ar1	Fn1	Birc5	Spc25	Birc5	Cdk1	H2az1	Alyref	H2ax	Cks2	Malat1	Rpl35	Rplp1	Chchd10	Runx2	Cyp11a1
10	Adpgk	Msrb1	Mpeg1	Camp	Ube2s	Mki67	Top2a	Ltf	Anp32b	Alyref	Tuba4a	Cd37	Ptma	H2-Q7	Tuba1b	Cox6a2	Ccl3
11	AA467197	Mxd1	Npc2	Mki67	Birc5	Tuba4a	Smc4	Lcn2	H2az1	Hmgb2	Birc5	mt-Cytb	Ppia	Gimap4	Pou2af1	Pld4	Csrp3
12	Cybb	Pglyrp1	Crip1	Cdkn3	Nusap1	Tuba1b	Ube2s	Scp2	Tk1	Anp32b	Cdc20	Vpreb3	Rpl14	Gimap6	Lmnb1	Mpeg1	Srgn
13	Ly6g	Cxcr2	Lamp1	Ube2s	Ccna2	Nusap1	Camp	1810037I17Rik	Pgp	Tfdp1	Lcn2	Fcrla	Atpif1	Rps21	Cd79a	Bcl11a	Hdc
14	Dstn	S100a9	Ifi30	Cenpa	Pclaf	Tuba1c	Nusap1	Serpinb1a	1810037I17Rik	Birc5	Cenpf	mt-Nd4	Rplp2	Cd3g	Top2a	Cyb561a3	Nedd4
15	Chil3	S100a8	Smpdl3a	Tuba4a	H2az1	Cks2	Spc25	Lta4h	Tagln2	Ccna2	Cebpe	Iglc3	Eif4a1	Rps24	Ptma	Psap	Ier3
16	Pglyrp1	Il1f9	Ccl6	Cks2	Tubb5	Ccna2	Smc2	Anp32b	Serpinb1a	Pgp	Wfdc21	Pou2af1	Rpl22	Cd3e	Ighm	Tsc22d1	Ifitm1
17	Cpne3	Clec4e	Ahnak	Cebpe	Rrm2	Spc25	Tuba1b	Gatm	Slbp	Ube2s	Hmmr	Foxp1	Stmn1	Skap1	Smarca4	Grn	Myl12b
18	Prdx5	Fpr1	F13a1	Smc4	Tuba1c	Stmn1	Stmn1	Marcksl1	Cdk1	H2az2	Ltf	Chchd10	Rpl39	Cd3d	Ezh2	Lgals1	Jun
19	Cd177	Adam8	Pld4	Arl6ip1	Pbk	Camp	H2az1	Jdp2	Asf1b	Cdca8	H2az1	Siglecg	Rps18	Eef1a1	Ube2s	Ly86	Ccl4
20	Ly6a2	R3hdm4	Ftl1	H2az1	Camp	H2az1	1700020L24Rik	Rrm2	Stmn1	1810037I17Rik	Ccnb1	Ptprcap	Rps8	Rps15a	Cbx3	Ly6e	Stx3
21	Arhgdib	Lcp1	Lgals3	Tubb4b	Tuba1b	Cenpa	Ccna2	Hmgb2	Camp	Tuba1b	Arhgdib	Iglc2	Npm1	Ctsw	Pclaf	Lair1	Lat2
22	Ncf1	Gda	Fos	Tuba1b	Smc2	Tubb5	Ngp	Pgp	Cd81	Tubb5	Dstn	mt-Nd2	Rps5	Ccl5	Pkig	Fth1	Ap3s1
23	Itgam	Tyrobp	Ctsc	Ccna2	Cebpe	Pclaf	Fcnb	Slbp	Ap3s1	Cdk1	S100a8	Blnk	Eif5a	Rpl30	Cd79b	Ly6d	Itga2b
24	Mmp9	Tmcc1	Zeb2	Cdca8	Cks2	Smc4	Anp32b	Cd63	Cd63	Tk1	Mki67	Dusp2	Rps4x	Rpl23	Zfp706	Mef2c	Ubb
25	Lyz2	Gsr	Clec4a3	Kif11	Cdca3	Tubb4b	Tacc3	Agpat2	Dut	Spc25	Ube2c	Mef2c	Rpl26	Rpl8	Ran	Gnas	Fxyd5
26	Ltb4r1	Fth1	Ctsb	Nusap1	Smc4	Rrm2	Tuba1c	Alyref	Marcksl1	Camp	Ckap4	Spib	Eef1b2	Rps3	Pafah1b3	Unc93b1	Itm2b
27	Cebpe	Mgst1	Ms4a4c	Ngp	Tmed3	Cdca8	Kif15	Pcna	Ngp	Nusap1	Tpx2	Cnp	Rps20	Rps5	Hmgb2	Mvb12a	Neat1
28	Cd9	Taldo1	Clec4a1	Smc2	Spc24	Kif11	Ltf	Abhd5	Prtn3	Sumo2	S100a9	Pkig	Rpl41	Thy1	Myl4	Atp1b1	Rgs1
29	St3gal5	Ccl6	Csf1r	Bub3	Ngp	H2az2	Tubb5	Tagln2	Gmnn	Gca	Rflnb	Cd19	Hnrnpa1	Tpt1	Ccna2	Dnajc7	Tax1bp1
30	Serpinb1a	Ccr1	Tgfbi	1700020L24Rik	Cenpa	Cebpe	Tubb4b	Cebpe	Clec12a	Slbp	Clec5a	Tnfrsf13c	Macroh2a1	Rps2	H3f3a	Cyth4	Man2b1
31	Lrg1	Timp2	Prdx1	Ltf	Stmn1	Anp32b	Cks2	Cd9	Elane	Ngp	Anxa1	Ly6e	Prdx1	Rps16	Ucp2	Ptms	Cebpa
32	Plbd1	Cd33	Tmsb10	Tubb5	Plk1	Cdca3	Cdca3	S100a8	Lig1	Cdca3	Rad21	Tcf3	Rps27l	Rplp2	Tifa	Snx5	Tagln2
33	Trem3	Hp	Anxa5	Spc25	1700020L24Rik	Calm2	Kif11	Wfdc21	1700020L24Rik	Mki67	Serpinb1a	mt-Nd1	Rps19	Rpl39	Hmgn1	Ccnd1	H3f3b
34	Anxa3	Mcemp1	Ly86	Ccnb1	H2az2	Smc2	Gca	Rflnb	Jdp2	Snrpd1	Kif20a	Apobec3	Tagln2	Rpl34	Cnp	Ppfia4	Rnase12
35	Itgb2l	Osm	Gpx1	Aurka	Cdkn3	Racgap1	Spc24	C3	Atad2	Spc24	Chil1	Zfp36l1	Naca	Rpl22	Hnrnpa2b1	Cd300c	Alox15
36	Fpr2	Slc2a3	Plac8	Kif23	Anp32b	1700020L24Rik	Tuba4a	Cdca7	Lta4h	1700020L24Rik	Gca	Rps3a1	Rplp1	Rps10	Pgls	Upb1	Emilin2
37	B230208H11Rik	Ceacam10	Ccl9	Arhgdib	Tacc3	Tmed3	H2az2	Ccne2	Top2a	Gmnn	Cybb	Pafah1b3	Rpl23	Txk	H2ax	Kmo	Plac8
38	Ckap4	Clec4d	Fxyd5	Cenpf	Ltf	Ngp	Lcn2	Mcm4	Scp2	Tagln2	1700020L24Rik	Cd69	Eef1a1	Tmsb10	Slc1a5	Ccr9	Cyp4f18
39	Myl6	Cd52	Cebpb	Ccnb2	Ccnb2	Cdkn3	Cdkn3	Arhgdib	Tyms	Cbx3	Clec4a2	Dnajc7	Rpl29	H2-D1	Blnk	Plac8	Cd63-ps
40	Vasp	Tmsb4x	Cd68	Prc1	Alyref	Cd177	1810037I17Rik	Mcm5	Rpia	Smc2	Hp1bp3	Rhoh	Rps3a1	Rpl32	Elof1	Dap	Ier2
41	Flna	Hdc	Ctsa	Lcn2	Lbp	Spc24	Nucks1	Gmnn	Gpi1	Tyms	Knstrn	Ms4a1	Rps11	Rps11	Tubb4b	Selplg	Jund
42	Glrx	Wfdc21	Selenop	Plk1	Cd177	Ccdc34	Rrm2	1700020L24Rik	Snrpd1	Pbk	Kif23	Eef2	Snrpd1	Rpsa	Tmpo	Tspan13	Csf1
43	Chil1	Slfn1	Ms4a6b	Calm2	Rgcc	Rgcc	Arhgap19	Siva1	Tubb5	Fbxo5	Inhba	Eef1a1	Ybx1	Rpl18	Rbbp4	Irf2bp2	Crip1
44	Mcemp1	Alox5ap	Pid1	Lsm5	Kif11	Ltf	Cebpe	Gca	Rgcc	Ube2c	Lta4h	Rps24	Rps15	Bcl2	Srsf3	Tagln2	Ctsg
45	Lta4h	Csf3r	Ly6e	Cdca3	Mki67	Ccnb2	Rgcc	Dut	Hmgb2	Ltf	Cd177	Ptp4a3	Pabpc1	Rpl38	Dek	Gltp	Rps11
46	Plaur	Pygl	Gm2a	Hmmr	Asf1b	Cenpf	Asf1b	S100a9	Cebpe	Dek	Ffar2	Fcmr	Cmtm7	Il2rg	Cd24a	Mbnl1	Cd69
47	Aldh2	Cd9	Lsp1	Rad21	Calm2	Cdkn2d	Calm2	Tmem216	Atp6v0c	Dut	Adpgk	H2-K1	Alyref	Eef2	Calm2	Pgls	Cst7
48	Pygl	Hacd4	Psma7	Stmn1	Tubb4b	Alyref	Tagln2	Pclaf	Ran	Kif11	Arhgap19	Rpl8	Ssr4	Rps8	Maz	St8sia4	Spry2
49	Hp	Ncf1	Lyz2	Cdc20	Agpat2	Plk1	Tmpo	Asf1b	Igfbp4	Smc4	Tubb4b	Arpc5l	Rpl35a	Rps3a1	Smc4	Nucb2	Calm2
50	Tkt	Anxa2	Dbi	Tmed3	Tfdp1	Arhgdib	S100a8	Mcm2	Agpat2	Ptma	Cpne3	Serp1	Dbi	Rpl18a	Dnajc9	Syngr2	Il3ra
51	Syne1	Cebpb	Napsa	S100a8	Orm1	Tpx2	Knl1	Msantd3	Uqcrb	C3	Cldn15	Cd72	Rpl22l1	Rpl14	Srsf7	Lsp1	Npl
52	Arrb2	Stk17b	Ifitm2	H2az2	Tuba4a	Fbxo5	Cenpa	Stmn1	Pcna	Orm1	Lbp	Arl5c	Btf3	mt-Nd2	H2az1	Slc49a4	Padi2
53	Pirb	Slc16a3	Clec7a	Cd177	Arhgdib	Ap3s1	Plk1	Lig1	Tipin	Fcnb	Orm1	Btg1	Ranbp1	Rps4x	Rbm3	Slc44a2	Il4
54	Zmpste24	Junb	Tpd52	S100a9	Aurka	Calm3	Alyref	Gpi1	Siva1	Gatm	Aspm	Pax5	Rack1	Il2rb	Sumo2	Hsp90b1	Trf
55	S100a11	Dhrs7	Atox1	Arhgap19	Cdkn2d	Incenp	Hist1h2ap	Ero1l	Ptma	Rbbp4	Cd9	Mtss1	Rps3	Klrd1	Cks1b	Ctsh	Ikzf2
56	Cyba	Actn1	Asah1	Tacc3	Ska1	Arl6ip1	Cd177	Anxa1	Gca	Lta4h	Hp	Rps8	Ybx3	Gm9794	Hnrnpab	Gm34680	Hsp90b1
57	Golim4	Mrgpra2b	Idh1	Pclaf	Depdc1a	Arhgef39	S100a9	Pglyrp1	Rpa3	Cd177	Ero1l	Ptma	Nop10	Rpl29	Snx2	Ctss	Csf2rb
58	Trp53inp2	Gm44292	Klf4	Spc24	Arl6ip1	Prc1	Ccnb2	Hat1	Tmem256	Hmgb1	C3	Rps20	Rpsa	Rps18	Birc5	Rps11	Nucb1
59	Rflnb	G0s2	Samhd1	Incenp	Id1	Id1	Cdca8	Aprt	H2az2	Lcn2	Depdc1a	Selenow	Rpl8	B2m	Rrm2	Smim5	Itm2c
60	Gca	Sat1	Cd300a	Pcbd2	Aurkb	Aurkb	Bub3	Rgcc	Sptssa	Ran	Cdca8	Rpl41	Rps15a	Rack1	Hnrnpa3	Klrd1	Cpne2
61	Alox5ap	Ncf2	Irf5	Arhgef39	Fcnb	Pbk	Marcksl1	Hp	S100a1	Alyref2	Igsf6	Ralgps2	Gm9616	Rps20	Gm12504	Nptn	Rnf130
62	Fcer1g	Cyp4f18	Sat1	Anp32b	Emp3	Kif15	Pbk	Glrx	Ppia	E2f8	Rgcc	Zfp706	Rpl4	mt-Nd4	Snrpd1	Pacsin1	Rpl38
63	Olfml2b	Ifitm6	Glud1	Emp3	Lcn2	1810037I17Rik	Gsn	Clec12a	Dek	Scp2	Dynll1	Rpl34	Sptssa	Rpl19	Ppia	Cd47	Runx1
64	Tmem216	Abtb1	Ifi27l2a	Orm1	Fbxo5	Aurka	Neil3	Sptssa	Fbxo5	Ube2t	Kif2c	Rps4x	Slc25a3	Epsti1	Snrpe	Serp1	Rpl37
65	Clec4a2	Pgd	Rassf4	Aprt	Tagln2	Nuf2	Ckap4	Atp6v0c	Birc5	Hpf1	Nucks1	Gm45745	Plac8	Rps14	Lgals9	Npc2	Fosb
66	Orm1	Lcn2	Cd302	Depdc1a	Nuf2	Asf1b	Lta4h	E2f1	Spc24	Hist1h2ap	Rhou	Gm30211	Serbp1	Rplp0	Ptprcap	Bmyc	Klf6
67	Actn1	Prok2	Hopx	Rgcc	Gca	Rad21	Wfdc21	Cd177	Dpy30	Cebpe	Abhd5	Unc93b1	Prtn3	Gimap5	Ssrp1	Rexo2	Gng12
68	Mgst2	Lrg1	Ctsh	Ccdc34	Ppia	Tmpo	Trem3	Gsn	Cbx3	Nuf2	Pglyrp1	Rpl39	Rps24	mt-Cytb	Fcrla	Tmed3	Ppib
69	Mapk13	Litaf	Rps11	Wfdc21	Neil3	Tacc3	Ska2	Ckap4	Cdca3	Atad2	Trem3	Rps26	Rpl18	Evl	Arntl	Abhd17b	Gpr34
70	Mettl9	Cd300lf	Tpt1	Tpx2	Ap3s1	E2f8	Tmed3	Ap3s1	Ccne2	Ppia	Tuba1c	Iglc1	Ndufa4	Rpl41	Asf1b	Fyn	Rpl39
71	Cd63	Fxyd5	Ifngr1	Shcbp1	Hmmr	Lcn2	Pglyrp1	Uqcrb	Cdca8	Tacc3	Trim59	Rps15a	Hnrnpa2b1	2001-09-01	Hnrnpd	Tmem229b	Ldha
72	Rhou	Stfa2l1	Laptm4a	Knl1	Prc1	S100a8	Cit	Tipin	Abhd5	Ap3s1	Fcnb	Rpl22	Rps14	Rps24-ps3	Hmgb3	Ctsz	Adk
73	Ankrd22	Fpr2	Emilin2	Dbf4	Sumo2	Rnaseh2c	Arhgdib	Dstn	Dtymk	Arhgdib	Ube2s	Snx2	Rps28	Hcst	Alyref	Ppia	Gm1821
74	C5ar1	Asprv1	Ctsz	Agpat2	Kif15	Kif23	Il1b	Mcm6	Mogat2	Esco2	Ckap5	Fam129c	Rps21	Pdcd4	Fbxo5	Serinc3	Fbxo9
75	Mmp8	Il1r2	Capza2	Arhgap11a	Arhgap19	S100a9	Gsr	Aldh2	Orm1	Tmpo	Ccna2	Klf2	Snrpf	Psmb8	Ppp1cc	Rpgrip1	Itgb7
76	Gsn	Il1rn	Gm36161	Inhba	Ran	Lsm5	Hmmr	Mogat2	Sumo2	Aurkb	Lsm5	Serinc3	Srsf2	Eef1b2	Nusap1	Ighm	Os9
77	Tcp11l2	Lilr4b	Erp29	Ska1	Racgap1	Bub3	Ska1	Tcf19	H2ax	Rpa3	Cenpe	Rpl23	Gm4332	Trac	Rhoh	Psme1	Eef1a1
78	Pnkp	Pilra	Lyn	Pimreg	Tpx2	Cenpe	Ccdc34	Plscr1	C3	Calm2	Prr11	H2-Ob	Set	Rpl35a	Banf1	Macroh2a1	Ssr4
79	mt-Rnr2	Nudt4	Fcer1g	Cit	Ccnb1	Cks1b	Rad21	Hells	Dnmt1	Nap1l1	Cip2a	Snn	Gm9794	Rps26	Sox4	Psmb8	Napsa
80	Mgst1	Mrpl33	Itm2b	Knstrn	Snrpd1	Ptma	Orm1	Orc6	Ccna2	Serpinb1a	Gpx1	H2-Aa	Etfb	Rps15	Srsf2	Selenow	Ccl9
81	Plscr1	Fcer1g	Zfp36l2	C3	Ptma	Depdc1b	Id1	Ppia	Atp6ap2	Neil3	Jdp2	Rpl32	Vdac1	B4galnt1	Bcl7a	Manf	Fut8
82	Mxd1	Ifitm2	Sirpb1c	Cdkn2d	Calm3	Ndc80	C3	Cd81	Cenpw	Ncam1	Ncam1	Foxn3	Snrpg	Tcf7	Gm21596	Arhgap17	H2-Oa
83	Inhba	Slc7a11	Unc93b1	Jpt1	Pgp	Ska1	Tkt	1810058I24Rik	Hnrnpf	Tipin	Cib2	Rps5	Krtcap2	Gimap1	Ddx39	Net1	Malat1
84	Ncf4	Lpcat2	Itgb7	Aurkb	1810037I17Rik	Emp3	Nuf2	Tmem256	Ube2s	Lockd	Tmbim6	Pou2f2	Hnrnpf	mt-Nd1	Hnrnpk	Rps4x	Ets1
85	Cd33	Gpr27	Pitpna	Depdc1b	Nucks1	Arhgap19	Ap3s1	Acsl1	Hpf1	Ccdc34	Gmfg	Rps3	Ywhae	Rps10-ps2	Nucks1	mt-Nd4	Cd9
86	Thbs1	2310001H17Rik	Gm9843	Gca	S100a8	Irf2bp2	Ptma	Dtl	Spc25	Dnajc9	Prdx5	Ddx5	Rpl30	Rpl37	Pbk	Ramp1	Ly6e
87	Ostf1	Plaur	Tyrobp	Nuf2	Incenp	Dbf4	Cmc2	B230118H07Rik	Alyref2	Smc6	Ap3s1	Swap70	Ass1	Cd2	Selenoh	Apobec3	Nt5c3
88	Agpat2	Zfp36	Rplp0	Lockd	Bub3	Nucks1	Cenpf	Ffar2	Smc2	Mthfd2	Smc4	Herpud1	Rpl10a-ps1	Rps29	Nono	Krtcap2	Alox5ap
89	Tmsb4x	Cd300ld	Rpl35a	Racgap1	Lsm5	Neil3	Rflnb	Hsd11b1	Tmem216	Cdkn2c	Ogfrl1	Rpl18a	Psma7	Rpl37a	Xrcc6	Sell	Rps3a1
90	Scp2	Trim30b	Nupr1	Irf2bp2	Ccdc34	Inhba	Incenp	Cdc6	Clec4a2	Pcna	Tacc3	Slc1a5	Eef2	Lat	Mcm7	Eef2	Il6
91	1700047M11Rik	Gadd45a	Gm9733	G2e3	Arhgef39	Wfdc21	Esco2	Igfbp4	Kdelr2	Cd81	Gsr	Eif3f	Cdk4	Ptprcap	Mki67	Eef1a1	Ptms
92	Slc17a9	Anxa1	Naaa	Alyref	Dbf4	Pcbd2	Pgp	Dnmt1	Ranbp1	Ccne2	Spp1	H2-Eb1	Hdgf	Rpl13	Cdca8	Ptprs	Lilr4b
93	Fmo5	Fbxl5	Dusp1	Ckap4	Sgo1	Hmmr	Smtn	Chaf1a	Ssna1	Wfdc21	1810058I24Rik	Ikzf3	Uqcrb	Gm9616	Cdca3	Xist	Egr1
94	Padi4	Gm34084	Mcub	Calm3	Kif22	Cdc20	Kifc1	Mgst2	Tmed3	Mxd3	Gm39556	H2-Ab1	Rpl18a	Ms4a6b	Lrmp	Ppp1r14b	Casp3
95	Tnfsf13b	Mirt2	Gm21188	Tagln2	Cdc20	Anln	Emp3	Rhou	Atpif1	S100a8	Dbf4	Rps21	Pdia6	Ptpn18	Ddx39b	Rps3a1	Rapsn
96	4930438A08Rik	Max	Apoe	Kif22	Irf2bp2	Cdkn2c	Agpat2	Gsr	Ywhah	Agpat2	Cdca3	Rpl30	Psma4	S100a10	Tipin	Hs3st1	Rpl34
97	Ly75	Txn1	Rpl39	Kifc1	Mogat2	Anp32e	Tpx2	Atad2	Csrp1	Rrm1	Smc2	Cd38	Rps29	Trbc1	Il7r	Flt3	Rpl23
98	Abhd5	Sorl1	Eef1a1	Id1	Inhba	Knl1	Ran	Mcm3	Rflnb	Tcf19	Megf9	Plekha2	Rpl3-ps1	Ifi47	Csrp2	Rpl30	Lag3
99	Megf9	Cd44	Lrp1	Neil3	Ube2t	Depdc1a	Ube2t	Cdc25a	Ptgs1	Marcksl1	Anxa3	Csk	Rpl34	Jak1	Hdgf	Pltp	Tle5
100	Nhsl2	Mmp25	Clta	Nucks1	S100a9	Ckap5	Vcl	Ptgs1	Gsr	Plk1	Cdc25c	H2-DMb2	Pdia3	Dnajc15	Anp32b	mt-Nd1	Ms4a3
101	Cd52	Arg2	B2m	Lbp	Clec4a2	Ran	Pcbd2	Tyms	Pbk	Jdp2	Dlgap5	Bach2	Slc25a5	Mir703	Spc24	Rnf187	S100a10
102	Hdc	Dgat1	Cd48	Kif18b	Cbx3	Ppia	Prc1	Cybb	Eif5a	Sptssa	Ncf4	Camk2d	Hmgb1	Fam189b	Ewsr1	Eif3f	Rps24
103	Mmp25	Prdx5	Otulinl	Cdkn2c	Kif23	Foxm1	Faf1	Csrp1	Prss57	Cks2	Ms4a3	Rps11	Cbx3	Malat1	Smc2	Sec61b	Cd200r1
104	Mrgpra2b	Fas	Laptm5	Pbk	Cdkn2c	Plk4	Depdc1a	Lbp	Smc1a	Dstn	Pimreg	Sdc4	Pcbp1	Ltb	Cdk1	mt-Cytb	2001-09-01
105	Trib1	Stx11	Vim	Cdca2	Shcbp1	Lamtor4	Cks1b	Trem3	Rad51ap1	Ska1	Tkt	Klhl24	Tubb5	Gimap7	Cbx1	Ybx3	Hgf
106	Dgat1	Cd84	Rpl22	Sgo1	Ubb	Cit	Lrg1	Ptma	Ero1l	Ica1	Kif20b	Rpl18	Atp5b	Naca	Apobec3	Rplp0	Rps8
107	Tob1	Ccpg1	AI839979	Cks1b	F630028O10Rik	Spag5	Aurka	Lyz2	Plk4	Tpx2	Gnai3	H2-D1	Rpl7	Npm1	Kif22	Rap1a	Sytl3
108	Pilrb2	Rhoc	Emb	Trem3	Lta4h	Ccnf	Racgap1	F630028O10Rik	Rbbp4	Ppp1cc	Aurka	Slamf6	Ramp1	Rpl13a	Ywhae	Fyb	Mpc2
109	Stk39	H2-Q10	Rpl34	Pglyrp1	Hmgb1	Sumo2	Lsm5	Uhrf1	Lbp	Anp32e	St3gal5	Rbm39	Pa2g4	Pabpc1	Rrm1	Tram1	Mns1
110	C3	Mcl1	Arpc2	Id2	Pcbd2	Tfdp1	Kif18b	Ltb4r1	Dstn	Dpy30	G2e3	Ighd	Hsp90aa1	Rps19	Ccnb2	H2-DMa	Ccr1
111	Slfn4	Atp6v1g1	Naca	Anln	Gatm	Ncapd2	Gatm	Pgam1	Ctdspl	S100a9	Arl6ip1	Rps2	Eif3i	Rpl26	Ptp4a3	Kctd12	Fam107b
112	Mppe1	Cd300lb	Rps9	Lta4h	Depdc1b	Pgp	Ppia	Clec4a2	Lsm2	Hnrnpab	Gas2l3	Tnfrsf13b	Hspd1	Rpl36	Arpc5l	P2ry14	Rpl22
113	Arfgef1	Adipor1	Fam49b	Lamtor4	Wfdc21	Lockd	Kif23	Ppil1	Tcf19	Nsd2	Rdm1	Bcl7a	Rpl37a	Gm6472	Hnrnpf	H2-T23	Cdh1
114	Hk3	Gm16556	Ciao2a	Ap3s1	Ndc80	Shcbp1	Jdp2	S100a1	Mrpl18	Ccnf	Agpat2	Tpt1	Rpn2	Ccnd2	Ube2e3	Sdc4	Rpia
115	Hipk1	Ostf1	Rps4x	Ran	Anln	Pnkp	Agap1	Gm50022	Vcam1	Gng5	Cep19	Gimap1	Ddx39b	Eef1d	Cenpm	Rps20	Tmed2
116	Lims1	Ifitm3	Evi2a	Tmpo	Lamtor4	Agpat2	Sgo2a	Tk1	Ccdc34	Ranbp1	Itgb2l	Sox4	Rpl19	Sh2d1a	Stambpl1	Oaz1	Lat
117	Tecr	Bst1	Trps1	Ppia	Plk4	Kif22	Fbxo5	Tkt	Sypl	Ncapd3	4930438A08Rik	Cytip	Pebp1	Mbnl1	Dut	Cd180	Rpl32
118	G0s2	Padi4	Ifi204	Ndc80	Tmpo	C3	Tfdp1	Clec5a	Hmgb1	Kif22	Ckap2	Rpl29	Atp5c1	Tle5	Hnrnpa1	Rps5	Cd53
119	Slco4c1	Vasp	Gpr141	Ckap5	Gpi1	Lta4h	Spag5	Alas1	Ldhb	Plk4	Gpsm2	Rplp1	Tcp1	Klrk1	Ybx1	Card11	2410006H16Rik
120	Dhrs7	A530064D06Rik	Rps24	Cd9	C3	Esco2	Xpo1	Rpa3	Hist1h2ap	Shcbp1	Mogat2	Naca	Cct8	Rps28	Arl5c	Rpl39	Bri3bp
121	Lcp1	Glrx	C1galt1c1	Gm39556	Knl1	F630028O10Rik	F630028O10Rik	Cdt1	Aprt	Cenpw	Arhgap11a	Bank1	Hnrnpab	Cd27	Macroh2a1	Laptm5	Spcs2
122	Sem1	Dhrs9	Arf5	Rflnb	Cmc2	Clec4a2	Rnaseh2c	Ppp1cb	Cox5a	Tuba1c	Rnf26	Tmsb10	Srsf3	Prkcq	Herpud1	Abhd17a	Lcp1
123	F630028O10Rik	Gm12854	Pomp	Ptma	Hist1h2ap	Ccnb1	Plp2	Prodh	Rnaseh2c	Cmc2	Ptgs1	Rack1	Ddost	Cxcr3	Rnf7	Fam174a	Rps26
124	Anxa11	Rasgrp4	Akr1a1	Cpne3	Ncf4	Arhgap11a	Nfyb	1700037H04Rik	Smc4	Hnrnpd	Racgap1	Gm43305	Rps16	Cd247	Cecr2	Rps24	Tgfb1
125	Pilra	Chil1	Tifab	Syne2	Aprt	Ncapd3	Rbl1	Hnrnpll	B230118H07Rik	Cdkn3	Lyz2	Foxo1	Snrpe	Hsp90ab1	Tcp1	H13	Matk
126	6430548M08Rik	Adpgk	Atp2b1	Cyba	E2f8	Ncf4	Kif2c	Pnp	S100a8	Cox5a	Ly6a2	Atp1b1	Ppib	Arl4c	Lockd	Hspa5	Tbc1d4
127	R3hdm4	Basp1	Shisa5	Cenpl	Cks1b	Tagln2	Mad2l1	Cox5a	Cdc25a	Dnmt1	Plk1	Hmgn1	Bsg	Ctla2a	Anapc5	Slc38a1	Fyb
128	Lbp	Trpm2	Rnase6	Hp	Fbxl14	Sgo1	Ffar2	Snrpd1	Ssrp1	Cenpx	Parpbp	Ifi209	Srsf7	Saraf	Uhrf1	Atp13a2	Cuedc1
129	Pbx1	Plek	Arl6ip5	Ncam1	Jdp2	Kif18b	Ndufb1-ps	Ctdspl	Ica1	Rpia	Pdik1l	Scd1	Gpx1	Anxa6	Hnrnpu	Rps8	P2rx4
130	Gpsm3	Arpc5	Prkcd	Itgb2l	Cit	Ubb	Cd9	Mcm7	Etfb	Incenp	Sgo2a	C1galt1	Tgfb1	Gm9843	Gmnn	Rpl8	Fut7
131	Ncoa4	Slfn4	Atf3	Mad2l1	Cenpf	Lnpk	Calm3	4930438A08Rik	Tuba1b	Usp1	Fam107b	Arhgap17	Mcm6	Selplg	Hnrnpl	Ywhae	Fcer1g
132	Degs1	Pdlim7	Btf3	Ncf4	Jpt1	Mxd3	Cdkn2d	Prdx6	Xpc	Clec4a2	Tnnt1	Gm49980	Nap1l1	Eif3f	Racgap1	Lrp8	Rpl29
133	Cyb5r4	Cebpd	Rpl41	Fbxo5	Gsr	Hmgb1	Anxa1	Cdc7	Mki67	Depdc1a	Ltb4r1	4930523C07Rik	Metap2	Ptprc	Myb	mt-Nd2	Ptprs
134	Pfn1	Glipr2	Rpl26	Anxa1	Bub1	Cenpx	Adpgk	Cited2	Hmgb3	Lsm2	Id2	4833421G17Rik	Vdac3	Ptpn22	Snu13	Ier5	1110028F11Rik
135	Alox5	Sfxn5	Alox5ap	Smtn	Mxd3	Cbx3	Depdc1b	Tecr	Hat1	Raly	Plin3	Txndc5	Atp5mpl	Rps13	Ywhaq	Prr5	Rpl30
136	F730016J06Rik	Ptprc	Creg1	Kif20a	Anp32e	Bub1b	Slc22a15	Ran	Slc43a3	Kif15	Kif11	Rps14	Idh2	Rpl22l1	Gm30211	Jaml	Pepd
137	Fmnl2	Gmfg	Coro1a	Lrg1	Faf1	Kmt5a	Irf2bp2	Dpy30	Ndufa4	Mrpl57	Atp6v0c	Trp53i11	Ptges3	Rpl4	Nsmce4a	Rps2	mt-Cytb
138	G6pdx	Anxa11	Rpl32	Ccnf	Larp1b	Ube2t	Rpa3	Rpa2	Orc6	Hnrnpa2b1	Bub1b	Cnbp	Eef1d	Fyn	Foxp1	Rps3	Acss2
139	Lasp1	Map1lc3b	Rps14	Kif15	Cd81	Gca	Hist1h2al	Lair1	Neil3	Anxa1	Mad2l1	Smarca4	Rps10	H2-Q6	Nudt21	Rplp1	Junb
140	Cebpd	Gpsm3	Camkk2	Abhd5	Lmnb1	Syne2	Clec4a2	Dek	Mcm5	Anln	Kmt5a	Rplp0	Hnrnpk	Hopx	Dnajc7	Tmed2	Ctsd
141	Siglece	Srgn	Sap30	Iqgap3	Dlgap5	Cyba	Sephs2	Cbx3	Alas1	Ndc80	Ugdh	Nfkbia	Sec61b	Ppia	Incenp	Rpl35a	Srpk1
142	Cd24a	Actb	Ptpro	Sumo2	Cenpl	Cmc2	Ilf2	Hnrnpf	Ncam1	Mapk13	Ckap2l	Stambpl1	Atp5g1	Gm4332	Siglecg	Pkig	Vat1
143	Vamp5	Sh3glb1	Rps8	Ly6a2	Ncam1	Smtn	Wee1	Tssc4	Rrm1	Rnaseh2c	Arhgef39	Blk	Selenoh	Psme1	Ncapd2	Cst3	E330020D12Rik
144	Abca13	Ctsd	Rras	F630028O10Rik	Abhd5	Jpt1	Ncaph	Ica1	Hnrnpd	Pcbd2	Calm3	Ddx54	Prdx2	H2-Q4	Trim28	Eldr	Rpl14
145	Klf7	Ypel3	Arpc1b	Tfdp1	Ltb4r1	Trem3	Baz1a	Atpif1	Msantd3	Prc1	Knl1	Tifa	Lsm2	Nop10	Serinc3	Clec10a	mt-Nd4
146	Ceacam10	Ccdc180	Rps5	Chil1	Usp1	Id2	Lockd	Rad51	Nuf2	Hnrnpa3	Nuf2	Hsp90ab1	Rpl38	Arl6ip5	Rbbp7	Tnfrsf13b	Pabpc1
147	Ffar2	Ly6g	Rpl8	Kif20b	Sgo2a	Dstn	Hnrnpul1	Zfp367	Arhgdib	Gpi1	Cyba	Rpl26	Gm6472	Rps9	Fam53b	Spcs2	Pdia3
148	Vcl	Tarm1	Myadm	Bub1b	Pde4d	Ckap4	Cebpd	Rnaseh2c	Uba2	Lig1	Troap	Cecr2	Rpl37	Rpl35	Nol7	Fgfr1op2	Tespa1
149	Crispld2	Pi16	Anxa2	Ska2	Rpia	Ska2	Lbp	Rfc4	Ncapd3	Knl1	Rap2c	Tmem123	Hnrnpu	Id2	Tacc3	Cd74	Igfbp7
150	Gm44292	Trem1	Fau	Foxm1	Rnaseh2c	Gsr	Ncapd3	Ak2	U2af1	Tuba4a	Mapk13	Gimap6	Swi5	Ndfip1	Cdc25b	Lag3	Slc41a3
151	Tst	Fcgr3	Rps26	Cenpe	Ncapd3	Mapre1	Ndc80	Tnf	Gsn	Rad51ap1	Slc6a13	Sema4b	Atp5a1	Traf1	Sae1	Pkib	Tspo
152	Ceacam1	Rnf144a	Rpl23	Msantd3	Mrpl57	Sypl	H1f4	Ndufv3	Pglyrp1	Syne2	Plscr1	Rpl19	Paics	Runx3	Ctcf	Rps14	Rps21
153	Vsir	Cxcr4	Lst1	Fcnb	Pnkp	Itgb2l	E2f8	Slc43a3	Dnajc9	Abhd5	Cks1b	Sec63	Rps10-ps2	Xcl1	Bach2	Tex2	Aqp9
154	Larp4b	9830107B12Rik	Junb	Gas2l3	Rdm1	Rdm1	Kif20b	Itgb2l	Usp1	Fbxl14	Reep4	Rpl35a	Banf1	Selenow	Aurkb	Cnp	Selenok
155	Lilr4b	Cd24a	Bri3	Dstn	Gas2l3	Cenpl	Sgo1	Cdk2	Rfc5	Trem3	Bcat2	H2-Q6	Snrpb	Sh2d2a	Dazap1	Hmgn3	Rfc2
156	Ppp1r42	Cstdc4	H2-D1	Mapre1	Ckap5	Ect2	Pimreg	Tmed3	Mt1	Smc1a	Lockd	Cerk	Hspa8	Ifngr1	Snrpb	Selenos	Leprotl1
157	Lamtor4	Cxcl2	Slc25a5	Plk4	Knstrn	Abhd5	Gpx1	Baz1a	S100a9	Pkmyt1	Tmed3	Lrmp	Eif3e	Klre1	Neil3	Pdia3	Fgf3
158	Tmem45a2	Ankrd33b	Ucp2	Spag5	Ncapg	Lbp	Sumo2	Dtymk	Tm7sf3	Kif23	Clec12a	Elf1	Rps12	Jund	H3f3b	Blnk	Creg1
159	Map1lc3a	Vsir	Eif3f	Mogat2	Smc6	Ndc1	Hmgb1	Hpf1	Topbp1	Ube2e3	Scp2	Nol7	Cox5b	Gm19585	Slbp	Hsp90ab1	Alox5
160	Slc40a1	Itgam	Rpl18	Agap1	Ccnf	Cdca2	Hp	Usp1	Mcm6	Rgcc	Prom1	Rpl14	Nme1	Cd28	Spc25	Rpl41	Slc18a2
161	Mlst8	Rnf11	Lrrc25	Ncaph	Melk	Pglyrp1	Mapk3	Marveld1	Itm2b	Cenpu	Id1	Fam43a	Rbm3	Fxyd5	Plekha2	Rpl23	Rom1
162	Ppm1m	Retnlb	Il6ra	Cmc2	Cdca2	Pimreg	Cdkn2c	Arpp19	Cenpx	Tmed3	Adgrg3	Pold4	Ciao2a	Rps10-ps1	Fus	Bloc1s2	Oxr1
163	Cep19	Glipr1	Sec61b	Prom1	Scp2	Cox7a2	Hjurp	Fignl1	Hp	Racgap1	C1qtnf12	Jun	Cycs	Zfp36l2	Snrpg	Rps26	Fam129a
164	Pik3cb	Gabarap	S100a10	Prr11	Esco2	Knstrn	Cdc7	Topbp1	Tacc3	Siva1	Nusap1	Fam53b	Fabp5	Cst7	Ranbp1	Csf2rb2	Rab44
165	Lrrk2	Sell	Zfp36	1810037I17Rik	Cdc7	Ing1	Siglece	Chaf1b	Chit1	Larp1b	Pdk3	H3f3a	Cox7b	Rps11-ps2	Lsm5	Pafah1b3	Galnt6
166	Cldn15	Bmx	Rps3a1	Stil	Marcksl1	Hnrnpul1	Ccnb1	Dnajc9	Kif11	Lsm5	Mapre1	Xrcc6	Rps11-ps2	Rpl6	Atp5a1	Rpl18	Rps4x
167	Cldn1	Cd177	Rps21	Gsr	Msantd3	Gen1	Sh3bgrl3	Lmo1	Fignl1	Atp6v0c	Nin	Map3k1	Gas5	Bcl11b	Hnrnpa0	Ifnar2	Rps10
168	Slpi	Trp53inp1	Rap1b	Fzr1	Hp	Mad2l1	Lamtor4	Irf2bp2	Rfc4	Nucks1	Serpinb6a	Cd2	Cct5	Btf3	Jund	Paqr5	Csgalnact2
169	Gys1	mt-Rnr2	Rpl30	Dynll1	Cenpe	Gmnn	Lsm3	Cebpd	Cd9	Csrp1	Ect2	Chst3	Tmem256	H2-T22	Zfpm1	2410006H16Rik	Clic1
170	Cyfip2	Pbx1	Fam174a	Esco2	Trem3	1110008P14Rik	Kmt5a	Prom1	Rad51	Gsr	Ilf2	Gm9616	mt-Cytb	Klrb1c	Bub3	Bmp2k	Metap2
171	Scrg1	Capn1	Gm9844	Polh	Lockd	Ncaph	Kif22	Mrpl18	Mgst2	Cdc7	Emp3	B2m	Calr	Fau	Cdkn2c	Gm9616	Fau
172	Tmem40	Rdh12	Rpl19	Tkt	Smc1a	Snrpd1	Pdk3	Syngr1	Gpc1	Ms4a3	Galns	Tsc22d3	Erp29	Klrc2	Slc16a1	B2m	Mboat1
173	Igf1r	Pnkp	Gltp	E2f8	Iqgap3	Rflnb	Dgcr8	Acadl	Lamtor2	Nudt4	Kctd20	Rbm3	Gstm1	Gm15427	Igkc	Npm1	I730030J21Rik
174	Gm19705	Lrrk2	Ap1s2	Rrm2	Ncaph	Cpne3	Pkmyt1	Ptgr1	Gm50022	Pds5a	Hk3	Blvrb	Dek	Zap70	Kif11	Rpl19	Gnb2
175	Pgd	Usp32	Atp6v1b2	Asf1b	Tk1	Usp1	Arl6ip1	B230208H11Rik	Hsd11b1	Lsm3	Mkrn1	Gm2962	Park7	Arhgef1	Prc1	Cxxc5	Slc7a8
176	Krt83	Atxn10	Gm7676	Pif1	Pglyrp1	Adpgk	Kif14	Atp6ap2	Lockd	Ckap4	Aprt	Rpl35	Igfbp4	Gm2682	Gm43305	Ddost	Adgrg3
177	Ldhc	Snap23	Cx3cr1	Pde4d	Cyba	Lmnb1	Cpne3	Ugp2	Smc6	Hmgb3	Mettl9	Rpl4	Tpt1	Lef1	mt-Cytb	Scpep1	Cd47
178	Sqor	Scrg1	Tm6sf1	Clec4a2	Ttk	Med30	Pnkp	Mtf1	Mthfd2	Kdelr2	Tmem138	Mcl1	Eif3f	Rasal3	Hnrnpm	Rell1	Tyrobp
179	Adam8	Lasp1	Rps29	Ogfrl1	Mthfd2	Kif20a	Cdc20	Ccne1	Mid1ip1	Ilf2	Nqo2	Il2rg	Dut	Ugcg	Ube2i	Rpl22	Lgals1
180	Rab3d	Slc15a3	Rplp2	Vamp5	Kifc1	Gas2l3	Ckap5	Rfc5	Actn4	Rbl1	Ppp1cb	Ccr7	mt-Nd1	Rpl3-ps1	Rpa3	Rpl29	Rps3
181	Dock5	Zyx	Klra2	Aspm	Lsm6	Aprt	Itgb2l	Pkm	Mcm7	Mrpl18	Olfml2b	Fus	Sdf2l1	Limd2	Smc1a	Mtdh	Poln
182	Rogdi	Por	Cytip	Ero1l	Itgb2l	Ttk	Tyms	Entpd5	1700037H04Rik	Msantd3	Tmco3	Rps10	Zfp36l2	Itk	Tra2b	Cnbp	H1f0
183	Ncf2	Mtus1	Rps28	Bub1	Ect2	Stil	Uchl5	Mid1ip1	Ska1	Samd1	Ica1	Gga2	C1qbp	Rps27rt	Psip1	Rpl14	Rpl41
184	Lmo1	Il1b	Rps10	Pih1d1	Kif2c	Ncaph2	Ccnf	Ptpn7	Lair1	Cdk2	Reps1	Npm1	Erh	Il27ra	Nrm	H2-K1	Tacstd2
185	Tnnt1	Plp2	Stxbp6	Ncapd2	Hnrnpul1	Mthfd2	Serpine2	Prdx5	Esco2	Arpp19	Ehd1	Ablim1	Atp5g3	Plaat3	Rnps1	Pdia6	Fam174b
186	Acvrl1	Dusp1	Itga4	Ckap2	Rad21	Trim59	Dstn	Cdc45	Hnrnpu	Id1	Ccdc34	Pdia4	Rps9	Gm8292	Tpx2	Sema4b	Naca
187	Pabpc1l	Lyst	Hint1	Adpgk	Gm39556	Sgo2a	Aprt	Ldhb	Tbrg1	Calm3	Cenpw	Rplp2	Canx	Cd7	Hmgn2	mt-Nd5	Dusp1
188	Lgals3	Ube2b	Ppib	Pnkp	Nudt4	Agap1	Vkorc1l1	Prkar2a	Aurkb	Plp2	Dram1	Rps18	Rpl36	Ablim1	Shcbp1	Atp1a1	Prkacb
189	Chil5	Cap1	Cox4i1	Cldn1	Cldn15	Lsm3	Cenpe	Kdelr2	Mcm4	Ywhah	Agap1	Paip2	Ndufc2	Rpl27a	Dck	Naca	Mrps33
190	S100a6	Tmem154	Grn	Cbx3	Serpinb1a	Igsf6	Cebpb	Asns	Tuba1c	Itgb2l	Cldn1	Rps19	Rpl6	Ddx5	Slamf7	Slc25a4	Hcst
191	Dach1	Iqgap1	Ikbkb	Olfml2b	Ckap4	Plp2	Snrpd1	Vcam1	Cdc7	Ncapg2	Irak3	Grap	Mir703	Rpl7	Fcho1	Lefty1	Ddit4
192	Morrbid	Tpd52	Dusp22	Megf9	Ptgs1	Nsmce1	H1f5	Olfml2b	Hnrnpa2b1	Hprt	Far2	B3gnt5	Hnrnpd	Tnfrsf18	Ifi209	Rabgap1l	Rgs18
193	Msra	Upp1	Rac1	Asns	Foxm1	Tkt	Mthfd2	Tbrg1	Anp32e	Lmnb1	Kif14	Gm20696	Fkbp4	Tbc1d10c	Rfc4	Hmgn1	Pnrc1
194	B430306N03Rik	Mettl9	H2-DMa	Sypl	Gmnn	Elob	Ms4a3	Wipi1	Dbi	Polh	Rnaseh2c	2410006H16Rik	Psmb2	Rinl	Erh	Napsa	Rplp2
195	Mpc2	Fcgr4	Ifi207	Gtse1	Cenpx	Fbxl14	Cdca2	Lamtor2	Tecr	Orc6	Gsn	Rps10-ps2	Lamp1	Gramd3	Cenpa	Ppdpf	Manf
196	Tbc1d8	Sem1	Rhoa	Cybb	Kif18b	Smc6	Iqgap3	Cdkn3	Entpd5	Dtymk	Lbr	Cxxc5	Sumo2	Uqcrh	Prdx1	Stx7	Jak2
197	Jdp2	Spi1	Rps3	Cldn15	Olfml2b	Hdgf	Atf1	C1qtnf12	Hnrnpab	Actn4	Ptma	Btf3	Mcm3	Eef1g	Cd72	Ptp4a3	Coq8b
198	Tex15	Gm11714	Rgs2	Ilf2	Kif20a	Actn4	Gpc1	Cenps	Vdac3	Zmpste24	Tagln2	Ly86	Hspe1	Crip1	Slamf6	Rpl18a	Serpine2
199	Cystm1	Mov10	Ifngr2	Gpx1	Trim59	Mast2	Alas1	Atp5j	Fam49b	Cdc45	Pif1	Txndc11	P4hb	Gimap9	Ubald2	Rpl34	Rab11a
200	Plxnc1	Klra2	Nrros	Cenpw	Ilf2	Polh	Lsm2	Rfc3	Aldh2	Hnrnpf	Mppe1	Ezr	Nudc	Rpl11	Camk2d	Dad1	Chst13
201	Il18rap	Acta2	Pnp	Cdc25c	Rflnb	Hist1h2ap	Agps	Actn4	Gng5	Tubb4b	Gpi1	Mndal	Rpl28	Klrc1	Paip2	Nek6	Tent5a
202	Ccdc88b	Cmtm6	Rpl37	Mrpl57	Cd9	Cd9	Larp1b	Wdr76	Fcor	Ero1l	Gmfg-ps	Ifi203	Cnbp	Ets1	Pcbp2	Fdps	Taldo1
203	Glipr2	Lyz2	Tep1	Usp1	Arhgap11a	Ckap2	Gmnn	Tnnt1	Lcn2	Cdkn2d	Pcbd2	Vars	Rpl15	Ly6e	Oaz1	Cdip1	Csf2rb2
204	Dgkh	Cpd	Ier5	Cip2a	Mis18bp1	Hjurp	Hmgb3	Gpc1	Hnrnpll	Nsmce1	Tfdp1	Gm15411	AI506816	Prkch	Hes6	Ptma	Rps11-ps2
205	Ear2	1600010M07Rik	Ggh	Cebpd	Kif18a	Hp	Inhba	Igsf6	H4c9	Cbfb	Anp32b	Cnn3	Txnl1	Jpt1	Hnrnpdl	Uvrag	Cetn2
206	Slc31a2	Samhd1	Rps2	Xpo1	Xpc	Ogfrl1	Rab44	Anxa3	Tkt	Mbnl3	Rnf5	mt-Nd5	Akr1a1	Gm9844	Cnbp	Rps21	Rplp1
207	Sorl1	Lsp1	Trf	Gpsm2	Tmco3	Ilf2	Atad2	Rad51ap1	Chaf1a	Cdca2	Serpinb10	Gm38365	Ewsr1	Fkbp1a	Raly	Tyrobp	D430036J16Rik
208	Slc2a3	Gm31814	BC028528	Lsm6	Dstn	Kif2c	Ogfrl1	Mfsd13a	Ube2c	Hnrnpll	Fmo5	Fchsd2	Tmed2	Rpl15	Hsp90aa1	Spint2	Ptger3
209	Capg	Amer2	Capzb	Siglece	Cenpp	Ckap2l	Polh	Cdca7l	Wfdc21	Pglyrp1	Pnkp	Jakmip1	Tpi1	Rpl37rt	Sfpq	Ctsa	Sytl1
210	Aldh3b3	D1Ertd622e	Tnfrsf1b	Ncapg	Atp6v0c	Ak2	Cenpw	Arpc1b	Irf2bp2	Rad51	Anln	Cd24a	Rpl36al	Socs1	Ppp1ca	Sptssa	Trpm4
211	Slc25a24	Rab6a	Mcl1	Sgo2a	Slbp	Hacd2	Anln	Hvcn1	Pxylp1	Mad2l1	Alox5	Slamf7	Hnrnpa3	Gimap8	Hibadh	H2-D1	Atp1b1
212	Gsdme	Btg1	Rpl36al	Rnaseh2c	Ms4a3	Bub1	Abca13	Asnsd1	Rnaseh2b	Hist1h2al	Faap24	Hnrnpk	Tuba1b	Serbp1	Cks2	Hnrnpa2b1	Rgs2
213	Qsox1	Fosl2	Ppfia4	Prdx5	Ndufa4	Ncam1	Gas2l3	Nasp	Acadl	Ncapd2	Stk26	Irf4	Cacybp	Cd48	Pa2g4	Gm2a	Plp2
214	Gm47071	B430306N03Rik	Ccdc12	Kif18a	Polh	Gpc1	Bub1	Ncam1	Ccne1	Tmem216	Tmem63a	Rps16	Rtraf	Ncl	Rbmxl1	Atp2a1	Nfkbia
215	Gsr	Elp1	Atp5c1	Mapk13	Sptssa	Clec5a	Lmnb1	Ndufa4	Ndufv3	Foxm1	Syngr1	Cd1d1	Cox4i1	Samd3	Strbp	Rtraf	Tmem64
216	Npepps	Kdm7a	Man2b1	Scp2	Ncapd2	Jdp2	Nelfe	Dram1	Pkm	Cdc25a	Slco4c1	Cd81	Eif3k	Ppp3cc	Clic1	Rplp2	Trp53i13
217	Cpne2	Tinagl1	Actg1	Kif2c	Chil4	Larp1b	Txn1	Pole4	Bckdk	Topbp1	Nek2	S1pr1	Uqcr11	Dusp2	Tmem108	H2-Aa	Rpl18
218	Dgat2	Ifit1bl2	Tent5a	Gm28875	Hmgb3	Dek	Vegfa	Tnfsf13b	Mcm3	Aprt	Spc25	H2-Q7	Cox5a	Cd226	Ctbp1	Mctp2	Hacd4
219	Triobp	Msra	Slfn5	Gfi1	Ero1l	Grk6	C1qtnf12	Pcbp1	Prom1	Hnrnpu	Kif22	Xist	Rps24-ps3	Junb	Cd19	Rpl26	H1f2
220	Serpinb6a	Pten	Rpl38	Syngr1	Tkt	Stag1	Cyba	Abracl	Ppp1cc	Cd63	Stk16	Gm9794	Nhp2	Satb1	Ddx5	Reep5	Rcn1
221	Fam160a2	Fgr	Epsti1	Plp2	Haspin	Suz12	H3c8	Cpne2	Rnf26	Irf2bp2	Shcbp1	Myl4	Atp5d	Rps11-ps1	Ptbp1	Ssr4	Arhgef1
222	Rasgrp4	Oas3	H3f3a	Nin	Lsm3	Gpi1	1700037H04Rik	Ceacam1	Larp1b	Bub3	Ppia	Trib2	Phb2	Tecpr1	Vars	Rps15a	Eef2
223	Abtb1	Ddx60	Gm3788	Yaf2	C1qtnf12	Orm1	Pds5a	Rrm1	Lsm8	Dbf4	Pcyox1	Map4k1	Hprt	Atp5d	Pcna	Plekhm3	Anp32a
224	Itpripl2	Rab11fip1	Rps15a	Ttk	Cpne3	Rfwd3	Dnajc9	Chek1	Gpx1	Iqgap3	Plau	Id3	Lmo2	Gm15472	Esco2	Mycl	Rpl37rt
225	Reck	Arap3	Rack1	Cyfip2	Anxa1	Banf1	Cd63	Cd63-ps	Suz12	Chaf1a	Cemip2	Napsa	Cct4	Rps16-ps2	Ywhah	Arhgdia	Tecpr1
226	Selenoo	Mrgpra2a	Uqcrh	Serpinb1a	Ddx39b	Cldn15	Melk	Wdhd1	Srsf4	Ddx39b	Gm4739	Smim14	Rpl13	Dgka	Nap1l1	Rpl32	Osm
227	Olr1	Card19	Rpl29	Trim59	Mad2l1	Rrm1	Tecr	Usp37	Baz1a	E2f7	Smtn	Srgn	Rsl1d1	Dad1	Ncaph	Erp29	Plgrkt
228	Prom1	Gk	2410006H16Rik	Gpi1	Prr11	Kif20b	Fam83d	Tpi1	Plscr1	Arhgef39	Mlst8	Ppdpf	Fkbp1a	Irf2bpl	Mad2l1	Snx9	Dapp1
229	Aldh3b1	Myl12b	Stard3nl	Anp32e	Cox7a2	Gys1	Gpi1	Ssna1	Incenp	Pnkp	Gm34084	Pnrc1	Lgals1	Eif3e	Snrpf	Gm6977	Sfxn1
230	Gpi1	Nfam1	Adgre5	Jdp2	Cd63	Nin	Paxip1	Plk4	Ppil1	Kifc1	Rdh12	Bcl11a	Uqcrc1	Gnas	Mdh1	Sh3bgr	Atp6ap2
231	Ifitm3	Mir22hg	Serp1	Numa1	2005-09-01	Dlgap5	Rtkn2	Ldha	Cdkn2c	Nrm	Ppp2cb	Gm9843	Tipin	Cnbp	Lsm3	Itpr1	Tnfsf12
232	Ano10	Myl2	Atp5e	Igf1r	Cox20	Anxa1	Ralgapa1	Fcor	Tpx2	Eri1	1700097N02Rik	Dennd5b	Snrpd2	Arhgap45	Hprt	Tfrc	Esyt1
233	Cib2	Ehd1	Sirpb1b	Parpbp	Syne2	Dgat2	Lamtor1	Eif5a	Trem3	Cks1b	Kifc1	Gm8369	Lsm5	Btg1	Fen1	Spns3	Ero1l
234	Adtrp	Gm43181	Hexa	Med30	Cebpd	Cdk2	Rrm1	Emc2	Cited2	Vkorc1l1	Wipi1	Gm4332	Cox8a	Rpl10a-ps1	Eef2	Rps6ka1	P2ry1
235	Acsl1	Ndel1	Dleu2	Troap	Ogfrl1	Lsm2	Cenpi	Megf9	Pdia3	Psip1	Tmx4	Ttpal	Rpl3	Rpl3	Lsm2	Rab33b	Tmem50a
236	Actb	Plk3	F10	Ugdh	Rhno1	Snrpg	Espl1	Chit1	Cdkn3	Atpif1	Sypl	Tgfb1	S100a10	Stat4	Mrpl18	Fus	Sumo2
237	Tyrobp	Cdc42ep2	BC005537	Ska3	Cited2	Efcab11	Pbrm1	Sh3bp1	Dazap1	Hint1	Gm47071	Btg2	Prmt1	Srrm2	Ube2c	Gas5	Camk1
238	Tmcc1	Neat1	Dusp3	Efcab11	Kif20b	Dars	Vamp5	Cdk1	Cdca7	Hspa14	1810021B22Rik	Gas5	Cks1b	Hspe1	Ncl	Cd68	4930519L02Rik
239	Rnf141	Snx18	Prdx2	Hmgb1	Tecr	Cenpk	Hira	Mapk13	Shcbp1	Rnaseh2b	Pclaf	Fam3c	Ncl	St3gal6	Alyref2	Ppib	Ift20
240	Flot2	Slc40a1	Msrb1	Mxd3	Banf1	Mrpl57	Olfml2b	Cldn15	Pkmyt1	Tssc4	Slc39a11	Akap12	Dtymk	Itgb7	Tpt1	Npc1	Fundc2
241	Slc27a4	Sqor	Rpl37a	Mis18bp1	Sypl	Gm28875	Ncam1	Ncapg2	Rfc1	Cenpa	Crat	Ankrd11	Spcs2	Cd160	Hnrnpr	Klk1	Krtcap2
242	Acpp	Pxn	Gngt2	Lbr	Alyref2	G2e3	Msrb1	Ccnb2	Hacd2	Npepps	Sun2	St6gal1	Ssr2	Apobec3	Mcm5	Itm2c	Gm9843
243	Hlx	Mindy1	Klf13	Rnf26	Vkorc1l1	Pif1	Ndc1	Rdx	Ltb4r1	Pcgf5	Evi2	Sbk1	Mrpl42	Mrpl52	Ndc80	Rpl31	Igf1r
244	Elovl7	Xdh	Tnfrsf21	Ckap2l	Rnaseh2b	Mzt1	Cpne2	Mki67	Cenpu	Snrpg	Vegfa	Gm37065	Thoc7	Eif3h	Serbp1	Tubgcp5	Apoe
245	Clec5a	Klhl2	Rplp1	Ctdspl	Kmt5a	Lbr	Ptgs1	Cib2	E2f8	Srsf2	Mgst2	Gm6472	Selenof	Pglyrp2	mt-Nd1	Gns	Pfn1
246	Ldha	Lilra6	Sub1	Odf2	Asns	Larp4b	Cldn15	Rpia	C1qtnf12	Ppil1	F5	Parp1	Rbbp7	Chd3	Spib	H2-DMb1	Eef2k
247	Clec12a	Slc27a4	Cstb	Rhno1	Trip13	Ebi3	Gtse1	Anp32b-ps1	Emc2	Stil	Msantd3	Marcks	Manf	Leprotl1	Ube2d2a	Sec24d	Ifitm2
248	Smim14	Lgals3	Esd	Nxn	Hnrnpa2b1	Smc1a	Lsm6	Gins2	Ccnf	Nfyb	Gfi1	Bin1	mt-Nd4	Hspa8	mt-Nd4	Atp5c1	Prdx6
249	Hsd11b1	Hnmt	Tmem14c	Hist1h2ap	H2bc11	Ncapg	Sypl	Xpc	Nkg7	Sgo1	Hipk1	Tmem131l	Psmd7	Gm11478	Oat	Spib	Cebpb
250	Rasa2	Lst1	Pabpc1	Rdm1	Magoh	Tecr	Sem1	Rogdi	Prim1	Bub1b	Ralb	Rps24-ps3	Uqcc2	mt-Nd5	Set	Sms	Dctn6
