# Supplementary material for: Fibrocytes boost tumor-supportive phenotypic switches in the lung cancer niche via the endothelin system
Source: Nat Commun. 2022 Oct 14;13:6078. doi: 10.1038/s41467-022-33458-8 (PMC9568595; doi:10.1038/s41467-022-33458-8)
Supplement: Supplementary file 4 — Source Data [file 41467_2022_33458_MOESM4_ESM.xlsx]

## Sheet: Fig. 1
Fig. 1 F		Fibrocytes % of immune cells
	Mice	HSV-TK/COL1	HSV-TK/COL1+GCV
	1	0.143641	0.042867
	2	0.145656	0.037327
	3	0.143313	0.015789
	4	0.11279	0.019852

## Sheet: Fig. 2
Fig. 2 F		Osteoblast like cells (% of CD545- cells)
	Mice	Control	HSV-TK/COL1	HSV-TK/COL1+GCV
	1	0.245733	1.17175	0.811808
	2	1.07339	1.00279	1.07396
	3	0.550358	0.990202	1.81375
	4	0.941452	1.07673	1.37059
	5	0.238469	1.16192	1.09119

## Sheet: Fig. 3B
Fig. 3B	Macroscopic lung tumor nodules					Microscopic lung tumor nodules
	Mice	Control	HSV-TK/COL1	HSV-TK/COL1+GCV		Mice	Control	HSV-TK/COL1	HSV-TK/COL1+GCV
	1	24	61	21		1	16	50	16
	2	23	41	14		2	53	37	27
	3	28	25	11		3	21	33	12
	4	26	36	16		4	40	55	14
	5	58	31	16		5	26	46	21

## Sheet: Fig. 3C
Fig. 3C		Proliferation % of total cells					Number of Vessels
	Mice	1	Control	HSV-TK/COL1	HSV-TK/COL1+GCV		Mice	1	Control	HSV-TK/COL1	HSV-TK/COL1+GCV
	Slide	1	20.7137	34.4164	2.75716		Slide	1	19	1	0
		2	19.1	26.9394	2.50896			2	8	16	0
		3	17.4561	13.3252	1.74051			3	64	3	0
		4	15.978	13.1629	1.36799			4	8	1	0
		5	33.3627	12.3005	1.11111			5	2	5	0
		6	33.2754	18.2156	0.776398			Average	20.2	5.2	0
		7	31.0945	17.9521	0.749625
		Average	24.4258	19.4731	1.57311
	Mice	2	Control	HSV-TK/COL1	HSV-TK/COL1+GCV		Mice	2	Control	HSV-TK/COL1	HSV-TK/COL1+GCV
	Slide	1	10.5499	19.1489	6.62651		Slide	1	8	8	3
		2	10.1818	10.5197	6.60522			2	28	5	5
		3	9.12281	10.5073	6.25			3	3	33	4
		4	38.9571	11.773	6.16883			4	5	8	0
		5	12.66	26.3215	5.88235			5	7	28	0
		6	12.234	25.5113	5.43616			Average	10.2	16.4	2.4
		7	11.4362	24.3272	11.7949
		Average	15.0203	18.3013	6.96628
	Mice	3	Control	HSV-TK/COL1	HSV-TK/COL1+GCV		Mice	3	Control	HSV-TK/COL1	HSV-TK/COL1+GCV
	Slide	1	30.8094	20.3549	9.5057		Slide	1	7	3	2
		2	29.0648	11.0818	4.88636			2	8	14	0
		3	26.4947	11.065	3.56322			3	6	1	0
		4	25.4885	17.7434	2.96296			4	16	8	0
		5	22.9866	6.86901	7.90861			5	9	3	0
		6	18.5185	6.37394	7.60043			Average	9.2	5.8	0.4
		7	18.4828	15.0909	9.33735
		Average	24.5493	12.6541	6.53781
	Mice	4	Control	HSV-TK/COL1	HSV-TK/COL1+GCV		Mice	4	Control	HSV-TK/COL1	HSV-TK/COL1+GCV
	Slide	1	6.10105	18.8	6.09555		Slide	1	18	9	3
		2	5.80952	12.1903	5.31915			2	22	5	1
		3	4.90982	7.21154	5.15604			3	6	25	0
		4	4.13437	7.13547	4.61095			4	12	4	0
		5	3.22266	16.3265	4.30293			5	8	3	0
		6	3.21812	15.1592	4.15973			Average	13.2	9.2	0.8
		7	3.2032	6.00649	4.11392
		Average	4.37125	11.8328	4.82261
	Mice	5	Control	HSV-TK/COL1	HSV-TK/COL1+GCV		Mice	5	Control	HSV-TK/COL1	HSV-TK/COL1+GCV
	Slide	1	10.2987	9.41177	3.96552		Slide	1	25	4	3
		2	8.87246	7.24947	3.88802			2	3	43	0
		3	8.37264	5.05376	3.7037			3	31	3	0
		4	8.19165	4.97076	3.61197			4	42	5	2
		5	7.73109	13.9085	3.53982			5	0	9	0
		6	7.26115	11.5864	3.48205			Average	20.2	12.8	1
		7	7.04961	11.26	3.47705
		Average	8.25389	9.06296	3.66688

## Sheet: Fig. 3D
Fig. 3D	Fibrocytes % of immune cells							Macrophages % of immune cells
	Mice	Control	HSV-TK/COL1	HSV-TK/COL1+GCV		Mice	Control	HSV-TK/COL1	HSV-TK/COL1+GCV
	1	2.08476	1.95838	0.820541		1	3.12717	3.215	1.56716
	2	1.6631	1.76749	0.727602		2	2.09567	3.32338	1.42969
	3	1.42325	2.62932	0.130225		3	2.17235	2.92608	2.00065
	4	1.48201	1.62853	0.414665		4	2.73333	2.97288	1.22975
	5	1.57215	1.78406	0.206154		5	3.24206	2.93864	1.83815

## Sheet: Fig. 3E
Fig. 3E	Fibroblast % of total cells						Fibrocytes % of total cells					Macrophages % of total cells					CD206+ % of Macrophages					TNFa+ % of Macrophages
	Mice	Control	HSV-TK/COL1	HSV-TK/COL1+GCV		Mice	Control	HSV-TK/COL1	HSV-TK/COL1+GCV		Mice	Control	HSV-TK/COL1	HSV-TK/COL1+GCV		Mice	Control	HSV-TK/COL1	HSV-TK/COL1+GCV		Mice	Control	HSV-TK/COL1	HSV-TK/COL1+GCV
	1	0.12	0.3	0.46		1	0.09	0.11	0.01		1	0.44	0.3	0.08		1	0.263	3.59	0.1		1	0.3	1.75	3.75
	2	0.15	0.25	0.25		2	0.11	0.21	0		2	0.19	0.4	0.03		2	0.49	3.55	0.13		2	1.4	2.79	7.84
	3	0.43	0.38	0.13		3	0.07	0.11	0.01		3	0.19	0.2	0.01		3	3.22	2.25	0.17		3	1.07	0	6.47

## Sheet: Fig. 3G
Fig. 3G	Macroscopic lung tumor nodules						Microscopic lung tumor nodules
	Mice	Control	HSV-TK/COL1	HSV-TK/COL1+GCV		Mice	Control	HSV-TK/COL1	HSV-TK/COL1+GCV
	1	17	23	16		1	18	26	15
	2	19	22	14		2	20	37	9
	3	19	21	17		3	46	37	14
	4	13	24	15		4	57	60	17

## Sheet: Fig. 3H
Fig. 3H		Proliferation % of total cells					Number of Vessels
	Mice	1	Control	HSV-TK/COL1	HSV-TK/COL1+GCV		Mice	1	Control	HSV-TK/COL1	HSV-TK/COL1+GCV
	Slide	1	12	69	0.802752		Slide	1	2	2	2
		2	23	76	0.484262			2	12	4	0
		3	14	67	0.783875			3	5	5	0
		4	50	78	29			4	4	11	0
		5	6	2	8			5	18	4	0
		6	49	76	13			Average	8.2	5.2	0.4
		7	17	60	14
		Average	24.4286	61.1429	9.4387
	Mice	2	Control	HSV-TK/COL1	HSV-TK/COL1+GCV		Mice	2	Control	HSV-TK/COL1	HSV-TK/COL1+GCV
	Slide	1	21	83	3		Slide	1	3	13	2
		2	52	69	8			2	4	2	1
		3	65	68	4			3	3	10	0
		4	72	15	0.569801			4	1	4	0
		5	0.639854	4	0.761421			5	2	1	0
		6	2	43	0.590717			Average	2.6	6	0.6
		7	15	88	64
		Average	32.52	52.8571	11.5603
	Mice	3	Control	HSV-TK/COL1	HSV-TK/COL1+GCV		Mice	3	Control	HSV-TK/COL1	HSV-TK/COL1+GCV
	Slide	1	11	21	15		Slide	1	4	4	1
		2	31	83	64			2	3	3	2
		3	56	76	12			3	7	3	3
		4	70	85	6			4	6	4	1
		5	46	29	49			5	5	3	2
		6	19	22	4			Average	5	3.4	1.8
		7	9	41	5
		Average	34.5714	51	22.1429
	Mice	4	Control	HSV-TK/COL1	HSV-TK/COL1+GCV		Mice	4	Control	HSV-TK/COL1	HSV-TK/COL1+GCV
	Slide	1	8	30	1		Slide	1	3	4	1
		2	12	86	8			2	2	3	3
		3	34	23	1			3	2	8	4
		4	29	10	2			4	6	4	0
		5	42	4	3			5	2	3	0
		6	34	4	6			Average	3	4.4	1.6
		7	64	3	8
		Average	31.8571	22.8571	4.14286

## Sheet: Fig. 3I
Fig. 3I		Fibrocytes % of immune cells				Macrophages % of immune cells
	Mice	Control	HSV-TK/COL1	HSV-TK/COL1+GCV		Mice	Control	HSV-TK/COL1	HSV-TK/COL1+GCV
	1	8.23061	7.8621	0.577173		1	29.2202	24.7428	3.35927
	2	6.68136	9.97005	0.910512		2	49.5302	24.5583	5.98288
	3	10.6075	11.5436	1.44656		3	44.4665	32.3284	5.39399
	4	4.82313	5.89317	0.286123		4	31.8561	27.0761	3.02112

## Sheet: Fig. 3J
Fig. 3J	Fibroblast % of total cells							Fibrocytes % of total cells				Macrophages % of total cells					CD206+ % of Macrophages					TNFa+ % of Macrophages
	Mice	Control	HSV-TK/COL1	HSV-TK/COL1+GCV		Mice	Control	HSV-TK/COL1	HSV-TK/COL1+GCV		Mice	Control	HSV-TK/COL1	HSV-TK/COL1+GCV		Mice	Control	HSV-TK/COL1	HSV-TK/COL1+GCV		Mice	Control	HSV-TK/COL1	HSV-TK/COL1+GCV
	1	0.46	0.4	0.67		1	0.44	0.93	0		1	1.23	0.98	0.48		1	4.52	9.61	0.35		1	0.1	0.09	3.58
	2	0.98	0.78	0.32		2	0.54	0.31	0		2	0.76	0.82	0.11		2	4.97	9.95	1.15		2	0.32	0.08	1.26
	3	0.21	0.48	0.34		3	0.39	0.43	0.01		3	0.88	0.76	0.13		3	8.82	8.77	0.58		3	0.45	0.28	2.56

[truncated: 91 more sheets: Fig. 4B, Fig. 4C, Fig. 4D, Fig. 4F, Fig. 4H, Fig. 5C, Fig. 5D, Fig. 5E, Fig. 5F, Fig. 5G, Fig. 6A, Fig.6B, Fig. 6C, Fig. 6D, Fig. 6E, Fig. 6F, Fig. 6G, Fig. 6H, Fig.6I, Fig. 7B …]
